# Supplementary material for: A systematic review of experimentally tested implementation strategies across health and human service settings: evidence from 2010-2022
Source: Implement Sci. 2024 Jun 24;19:43. doi: 10.1186/s13012-024-01369-5 (PMC11194895; doi:10.1186/s13012-024-01369-5)
Supplement: Supplementary file 5 — Supplementary Material 5. [file 13012_2024_1369_MOESM5_ESM.xlsx]

## Sheet: Sheet1
Title	Authors	Year	Multi-publications	Study name (if multiple publications)
A Multifaceted Intervention Designed to Improve Medical Management of Moderate to Advanced Chronic Kidney Disease in HIV-Infected Patients: A Cluster Randomized Trial	Abgrall S, Rachas A, Tourret J, Isnard-Bagnis C, Billaud E, Tattevin P, Costagliola D, Guiguet M, Durieux P, on behalf of the French Hospital Database on HIV	2015	No
Implementation of a multicomponent intervention to prevent physical restraints in nursing homes (IMPRINT): A pragmatic cluster randomized controlled trial	Abraham J, Kupfer R, Behncke A, Berger-Höger B, Icks A, Haastert B, Meyer G, Köpke S, Möhler R	2019	No
Sustaining an Evidence-Based Program Over Time: Moderators of Sustainability and the Role of the Getting to Outcomes® Implementation Support Intervention	Acosta J, Chinman M, Ebener PA, Malone PS, Cannon JS, D'Amico EJ.	2020	Yes	Preparing to Run Effective Programs (PREP)
Effects of a multicomponent intervention to streamline initiation of antiretroviral therapy in Africa: a stepped-wedge cluster-randomised trial.	Amanyire G, Semitala FC, Namusobya J, Katuramu R, Kampiire L, Wallenta J, Charlebois E, Camlin C, Kahn J, Chang W, Glidden D.	2016	No
Impact of educational intervention on implementation of tobacco counselling among oral health professionals: a cluster-randomized community trial	Amemori M, Virtanen J, Korhonen T, Kinnunen TH, Murtomaa H	2013	No
Implementing integrated services in routine behavioral health care: primary outcomes from a cluster randomized controlled trial	Assefa MT, Ford JH, Osborne E, McIlvaine A, King A, Campbell K, Jo B, McGovern MP.	2019	Yes	Network for the Improvement of Addiction Treatment (NIATx)
A pragmatic cluster randomised controlled trial of a tailored intervention to improve the initial management of suspected encephalitis	Backman R, Foy R, Diggle PJ, Kneen R, Easton A, Defres S, McGill F, Michael BD, Solomon T, on behalf of the ENCEPH UK Programme Steering Committee	2018	No
Virtual Learning Collaborative Compared to Technical Assistance as a Strategy for Implementing Health Promotion in Routine Mental Health Settings: A Hybrid Type 3 Cluster Randomized Trial	Bartels SJ, Aschbrenner KA, Pratt SI, Zubkoff L, Jue K, Williams G, Godfrey MM, Cohen MJ, Banerjee S, Xie H, Wolfe R, Naslund JA, Bond GR	2022	No
Effectiveness of Implementing a Collaborative Chronic Care Model for Clinician Teams on Patient Outcomes and Health Status in Mental Health: A Randomized Clinical Trial	Bauer MS, Miller CJ, Kim B, Lew R, Stolzmann K, Sullivan J, Riendeau R, Pitcock J, Williamson A, Connolly S, Elwy AR, Weaver K	2019	No
Using structured implementation interventions to improve referral to substance use treatment among justice-involved youth: Findings from a multisite cluster randomized trial	Belenko S, Dembo R, Knight DK, Elkington KS, Wasserman GA, Robertson AA, Welsh WN, Schmeidler J, Joe GW, Wiley T	2022	No
An implementation intervention to encourage healthy eating in centre-based child-care services: impact of the Good for Kids Good for Life programme	Bell AC, Davies L, Finch M, Wolfenden L, Francis JL, Sutherland R, Wiggers J	2014	No
Improving the appropriate use of transthoracic echocardiography: the Echo WISELY Trial	Bhatia RS, Ivers NM, Yin XC, Myers D, Nesbitt GC, Edwards J, Yared K, Wadhera RK, Wu JC, Kithcart AP, Wong BM.	2017	No
Outcomes of multisite antimicrobial stewardship programme implementation with a shared clinical decision support system	Bond SE, Chubaty AJ, Adhikari S, Miyakis S, Boutlis CS, Yeo WW, Batterham MJ, Dickson C, McMullan BJ, Mostaghim M, Hui SL-Y, Clezy KR, Konecny P	2017	No
Assessment of the protocol-guided rapid evaluation of veterans experiencing new transient neurological symptoms (PREVENT) program for improving quality of care for transient ischemic attack: a nonrandomized cluster trial.	Bravata, D.M., Myers, L.J., Perkins, A.J., Zhang, Y., Miech, E.J., Rattray, N.A., Penney, L.S., Levine, D., Sico, J.J., Cheng, E.M. and Damush, T.M.	2020	No
Effectiveness of training therapists to deliver an individualized mental health intervention for children with ASD in publicly funded mental health services: A cluster randomized clinical trial.	Brookman-Frazee L, Roesch S, Chlebowski C, Baker-Ericzen M, Ganger W.	2019	No
Evaluation of two implementation strategies in 51 child county public service systems in two states: results of a cluster randomized head-to-head implementation trial	Brown CH, Chamberlain P, Saldana L, Padgett C, Wang W, Cruden G	2014	No
Lessons learned about the effective operationalization of champions as an implementation strategy: results from a qualitative process evaluation of a pragmatic trial	Bunce AE, GruB I, Davis JV, Cowburn S, Cohen D, Oakley J, Gold R	2020	Yes	Study of Practices Enabling Implementation and Adaptation in the Safety Net (SPREAD-NET)
Sustained use of a tool for lifestyle intervention implemented in primary health care: a 2-year follow-up	Carlfjord S, Lindberg M, Andersson A	2012	No
Cluster-Randomized Trial to Evaluate a Centralized Clinical Pharmacy Service in Private Family Medicine Offices	Carter BL, Levy B, Gryzlak B, Xu Y, Chrischilles E, Dawson J, Vander Weg M, Christensen A, James P, Polgreen L	2018	No
Can implementation support help community-based settings better deliver evidence-based sexual health promotion programs? A randomized trial of Getting To Outcomes®	Chinman M, Acosta J, Ebener P, Malone PS Slaughter ME	2016	Yes	EQUIPS
A cluster-randomized trial of Getting To Outcomes' impact on sexual health outcomes in community-based settings	Chinman M, Acosta J, Ebener P, Malone PS, Slaughter ME	2018	Yes	EQUIPS
Evaluating the Impact of Getting to Outcomes-Underage Drinking on Prevention Capacity and Alcohol Merchant Attitudes and Selling Behaviors	Chinman M, Ebener P, Burkhart Q, Osilla KC, Imm P, Paddock SM, Wright PA	2014	No
Testing implementation support for evidence-based programs in community settings: a replication cluster-randomized trial of Getting To Outcomes®	Chinman M, Ebener P, Malone PS, Cannon J, D'Amico EJ, Acosta J	2018	Yes	Preparing to Run Effective Programs (PREP)
Implementation of peer specialist services in VA primary care: a cluster randomized trial on the impact of external facilitation	Chinman M, Goldberg R, Daniels K, Muralidharan A, Smith J, McCarthy S, Medoff D, Peeples A, Kuykendall L, Vineyard N, Li L	2021	No
Using Getting To Outcomes to facilitate the use of an evidence-based practice in VA homeless programs: a cluster-randomized trial of an implementation support strategy	Chinman M, McCarthy S, Hannah G, Byrne TH, Smelson DA	2017	No
Sustainment of Integrated Care in Addiction Treatment Settings: Primary Outcomes From a Cluster-Randomized Controlled Trial	Chokron Garneau H, Assefa MT, Jo B, Ford JH 2nd, Saldana L, McGovern MP.	2022	Yes	Network for the Improvement of Addiction Treatment (NIATx)
Participation in Training for Depression Care Quality Improvement: A Randomized Trial of Community Engagement or Technical Support	Chung B, Ngo VK, Ong MK, Pulido E, Jones F, Gilmore J, Stoker-Mtume N, Johnson M, Tang L, Wells KB, Sherbourne C.	2015	Yes	Community Partners in Care (CPIC)
12-month outcomes of community engagement versus technical assistance to implement depression collaborative care: a partnered, cluster, randomized, comparative effectiveness trial.	Chung B, Ong M, Ettner SL, Jones F, Gilmore J, McCreary M, Sherbourne C, Ngo V, Koegel P, Tang L, Dixon E.	2014	Yes	Community Partners in Care (CPIC)
The effectiveness of a computer-tailored e-learning program for practice nurses to improve their adherence to smoking cessation counseling guidelines: randomized controlled trial	de Ruijter D, Candel M, Smit ES, de Vries H, Hoving C.	2018	No
Effect evaluation of a supervised versus non-supervised implementation of an oral health care guideline in nursing homes: a cluster randomised controlled clinical trial	de Visschere L, Schols J, can der Putten G-J, de Baat C, Vanobbergen J	2010	No
A Cluster Randomized Trial Comparing Strategies for Translating Self-Management Support into Primary Care Practices	Dickinson WP, Dickinson LM, Jortberg BT, Hessler DM, Fernald DH, Cuffney M, Fisher L.	2019	No
Effectiveness of a training package for implementing a community-based occupational therapy program in dementia: a cluster randomized controlled trial	Döpp CME, Graff MJL, Teerenstra S, Rikkert MGMO, Nijhuis-van de Sanden MWG, Vernooij-Dassen MJFJ	2015	No
A randomized trial assessing the impact of a personal printed feedback portrait on statin prescribing in primary care	Dormuth CR, Carney G, Taylor S, Bassett K, Maclure M	2012	No
Quality of care, risk management, and technology in obstetrics to reduce hospital-based mortality in Senegal and Mali (QUARITE): a cluster-randomised trial	Dumont A, Fournier P, Abrahamowicz M, Traoré M, Haddad S, Fraser WD, for the QUARITE research group	2013	No
Management, supervision, and healthcare: A field experiment	Dunsch FA, Evans DK, Eze-Ajoku E, Macis M	2021	No
Results of a cluster randomized trial testing the systems analysis and improvement approach to increase HIV testing in family planning clinics	Eastment MC, Wanje G, Richardson BA, Mwaringa E, Sherr K, Barnabas RV, Perla M, Kishorchandra M, Jaoko W, McLelland RS	2022	No
An Audit and Feedback Intervention for Reducing Antibiotic Prescribing in General Dental Practice: The RAPiD Cluster Randomised Controlled Trial	Elouafkaoui P, Young L, Newlands R, Duncan EM, Elders A, Clarkson JE, Ramsay CR, Translation Research in a Dental Setting (TRiaDS Research Methodology Group)	2016	No
A web-based diabetes intervention for physician: a cluster-randomized effectiveness trial	Estrada CA, Safford MM, Salanitro AH, Houston TK, Curry W, Williams JH, Ovalle F, Kim Y, Foster P, Allison JJ	2011	No
Sustaining the utilization and high quality implementation of tested and effective prevention programs using the Communities That Care prevention system	Fagan AA, Hanson K, Briney JS, David Hawkins J.	2012	No
A randomised controlled trial of performance review and facilitated feedback to increase implementation of healthy eating and physical activity-promoting policies and practices in centre-based childcare	Finch M, Stacey F, Jones J, Yoong SL, Grady A, Wolfenden L	2019	No
Impact of a population based intervention to increase the adoption of multiple physical activity practices in centre based childcare services: a quasi experimental, effectiveness study	Finch M, Wolfenden L, Falkiner M, Edenden D, Pond N, Hardy LL, Milat AJ, Wiggers J.	2012	No
Improving Medication Access within Integrated Treatment for Individuals with Co-Occurring Disorders in Substance Use Treatment Agencies	Ford JH, Kaur A, Rao D, Gilson A, Bolt DM, Garneau HC, Saldana L, McGovern MP.	2021	Yes	Network for the Improvement of Addiction Treatment (NIATx)
Wait No Longer: Reducing Medication Wait-Times for Individuals with Co-Occurring Disorders	Ford JH, Rao D, Gilson A, Kaur A, Chokron Garneau H, Saldana L, McGovern MP.	2022	Yes	Network for the Improvement of Addiction Treatment (NIATx)
The effect of electronic health records on the use of clinical care guidelines for patients with medically complex conditions	Fricton J, Rindal DB, Rush W, Flottemesch T, Vazquez G, Thoele MJ, Durand E, Enstad C, Rhodus N.	2011	No
Randomized controlled trial of an intervention to improve nurses’ hazardous drug handling	Friese CR, Yang J, Mendelsohn-Victor K, Mccullagh MC.	2019	No
The Feedback Intervention Trial (FIT)—improving hand-hygiene compliance in UK healthcare workers: a stepped wedge cluster randomised controlled trial	Fuller C, Michie S, Savage J, McAteer J, Besser S, Charlett A, Hayward A, Cookson BD, Cooper BS, Duckworth G, Jeanes A.	2012	No
Pay-for-performance as a cost-effective implementation strategy: results from a cluster randomized trial	Garner BR, Lwin AK, Strickler GK, Hunter BD, Shepard DS	2018	No
Coaching and communication training for HPV vaccination: a cluster randomized trial	Gilkey MB, Grabert BK, Heisler-MacKinnon J, Bjork A, Boynton MH, Kim K, Alton Dailey S, Liu A, Todd KG, Schauer SL, Sill D.	2021	No
Does increased implementation support improve community clinics' guideline concordant care? Results of a mixed methods, pragmatic comparative effective trial	Gold R, Bunce A, Cowburn S, Davis JV, Nelson JC, Nelson CA, Hicks E, Cohen DJ, Horberg MA, Melgar G, Dearing JW, Seabrook J, Mossman N, Bulkley J.	2019	Yes	Study of Practices Enabling Implementation and Adaptation in the Safety Net (SPREAD-NET)
Cluster randomised trial of a tailored intervention to improve the management of overweight and obesity in primary care in England	Goodfellow J, Agarwal S, Harrad F, Shepherd D, Morris T, Ring A, Walker N, Rogers S, Baker R.	2016	No
Analysis of an Antibiotic Stewardship Program for Asymptomatic Bacteriuria in the Veterans Affairs Health Care System	Grigoryan L, Naik AD, Lichtenberger P, Graber CJ, Patel PK, Drekonja DM, Gauthier TP, Shukla B, Sales AE, Krein SL, Van JN, Dillon LM, Hysong SJ, Kramer JR, Walder A, Ramsey D, Trautner BW.	2022	No
Advancing Pharmacological Treatments for Opioid Use Disorder (ADaPT-OUD): an Implementation Trial in Eight Veterans Health Administration Facilities	Hagedorn HJ, Gustavson AM, Ackland PE, Bangerter A, Bounthavong M, Clothier B, Harris AHS, Kenny ME, Noorbaloochi S, Salameh HA, Gordon AJ.	2022	No
Effect of a Community-Based Medical Oncology Depression Screening Program with Behavioral Health Referrals Among Patients With Breast Cancer: A Randomized Clinical Trial	Hahn EE, Munoz-Plaza CE, Pounds D, Lyons LJ, Lee JS, Shen E, Hong BD, La Cava S, Brasfield FM, Durna LN, Kwan KW, Beard DB, Ferreira A, Padmanabhan A, Gould MK	2022	No
The impact of an implementation intervention that increased school's delivery of a mandatory physical activity policy on student outcomes: A cluster-randomised controlled trial	Hall A, Wolfenden L, Shoesmith A, McCarthy N, Wiggers J, Bauman AE, Rissel C, Sutherland R, Lecathelinais C, Brown H, Trost SG, Nathan N	2022	No
Door-to-needle time for thrombolysis: a secondary analysis of the TIPS cluster randomised controlled trial	Hasnain MG, Paul CL, Attia JR, Ryan A, Kerr E, D'Este C, Hall A, Milton AH, Hubbard IJ, Levi CR	2019	No
A randomized controlled trial of a tailored primary care program to reverse excessive alcohol consumption.	Hilbink M, Voerman G, van Beurden I, Penninx B, Laurant M	2012	Yes	Pracitioner Management of Alcohol Problems
Reductions in child obesity among disadvantaged school children with community involvement: the Travis County CATCH Trial	Hoelscher DM, Springer AE, Ranjit N, Perry CL, Evans AE, Stigler M, Kelder SH.	2010	No
Impact of a team and leaders-directed strategy to improve nurses’ adherence to hand hygiene guidelines: a cluster randomised trial	Huis A, Schoonhoven L, Grol R, Donders R, Hulscher M, van Achterberg T.	2013	No
Use of an audit with feedback implementation strategy to promote medication error reporting by nurses	Hutchinson AM, Brotto V, Chapman A, Sales AE, Mohebbi M, Bucknall TK	2020	No
How to "Start Small and Just Keep Moving Forward": Mixed Methods Results From a Stepped-Wedge Trial to Support Evidence-Based Processes in Local Health Departments"	Jacob RR, Parks RG, Allen P, Mazzucca S, Yan Y, Kang S, Dekker D, Brownson RC	2022	No
Employing external facilitation to implement cognitive behavioral therapy in VA clinics: a pilot study	Kauth MR, Sullivan G, Blevins D, Cully JA, Landes RD, Said Q, Teasdale TA	2010	No
Successful knowledge translation intervention in long-term care: final results from the vitamin D and osteoporosis study (ViDOS) pilot cluster randomized controlled trial	Kennedy CC, Ioannidis G, Thabane L, Adachi JD, Marr S, Giangregorio LM, Morin SN, Crilly RG, Josse RG, Lohfeld L, Pickard LE.	2015	No
Durable Improvements in Prostate Cancer Screening from Online Spaced Education: A Randomized Controlled Trial	Kerfoot BP, Lawler EV, Sokolovskaya G, Gagnon D, Conlin PR	2010	No
GPs role security and therapeutic commitment in managing alcohol problems: a randomised controlled trial of a tailored improvement programme	Keurhorst M, van Beurden I, Anderson P, Heinen M, Akkermans R, Wensing M, Laurant M.	2014	Yes	Pracitioner Management of Alcohol Problems
Case-Based Training of Evidence-Based Clinical Practice in Primary Care and Decreased Mortality in Patients With Coronary Heart Disease	Kiessling A, Lewitt M, Henriksson P	2011	No
Enhancing outreach for persons with serious mental illness: 12-month results from a cluster randomized trial of an adaptive implementation strategy	Kilbourne AM, Almirall D, Goodrich DE, Lai Z, Abraham KM, Nord KM, Bowersox NW	2014	No
Long-term clinical outcomes from a randomized controlled trial of two implementation strategies to promote collaborative care attendance in community practices.	Kilbourne AM, Goodrich DE, Nord KM, Van Poppelen C.	2015	Yes	Recovery-Oriented Collaborative Care Study
Cluster-randomized trial comparing organizationally tailored versus standard approach for integrating an evidence-based cancer control intervention into African American churches.	Knott CL, Chen C, Bowie JV, Mullins CD, Slade JL, Woodard N, Robinson-Shaneman BR, Okwara L, Huq MR, Williams R, He X.	2022	No
Effect of a guideline-based multicomponent intervention on use of physical restraints in nursing homes: A Randomized Controlled Trial	Köpke S, Mühlhauser I, Gerlach A, Haut A, Haastert B, Möhler R, Meyer G	2012	No
Does the clinical practice guideline on Parkinson's disease change health outcomes? A cluster randomized controlled trial.	Larisch A, Reuss A, Oertel WH, Eggert K.	2011	No
Effect of reminders mailed to general practitioners on colorectal cancer screening adherence: a cluster-randomized trial	Le Breton J, Ferrat E, Attali C, Bercier S, Le Corvoisier P, Brixi Z, Veerabudun K, Renard V, Bastuji-Garin S	2016	No
Comparing a ses-sensitive and an all-ses implementation strategy to improve participation rates of patients with a lower socioeconomic background in a web-based intervention for depressive complaints: a cluster randomised trial in primary care.	Leone SS, Smeets O, Lokman S, Boon B, van der Poel A, Van Doesum T, Shields-Zeeman L, Kramer J, Smit F.	2022	No
Cluster-Randomized Trial of Thrombolysis Implementation Support in Metropolitan and Regional Australian Stroke Centers: Lessons for Individual and Systems Behavior Change.	Levi CR, Attia JA, D'Este C, Ryan AE, Henskens F, Kerr E, Parsons MW, Sanson-Fisher RW, Bladin CF, Lindley RI, Middleton S, Paul CL; TIPS (Thrombolysis Implementation in Stroke) Study Group; TIPS (Thrombolysis Implementation in Stroke) Study Group.	2020	No
A real-world stepped wedge cluster randomized trial of practice facilitation to improve cardiovascular care	Liddy C, Hogg W, Singh J, Taljaard M, Russell G, Armstrong CD, Akbari A, Dahrouge S, Grimshaw JM	2015	No
Implementation of a Web-Based Tool for Shared Decision-making in Lung Cancer Screening: Mixed Methods Quality Improvement Evaluation	Lowery J, Fagerlin A, Larkein AR, Wiener RS, Skurla SE, Caverly TJ	2022	No
A Cluster Randomised Controlled Trial of a Pharmacist-Led Collaborative Intervention to Improve Statin Prescribing and Attainment of Cholesterol Targets in Primary Care	Lowrie R, Lloyd SM, McConnachie A, Morrison J	2014	No
Fidelity and factors influencing implementation of Healthy Me, Healthy: process evaluation of a social marketing campaign for diet and physical activity behaviors of children in childcare	Luecking CT, Vaughn AE, Burney R, Hennink-Kaminski H, Hales D, Ward DS	2021	No
The effects of implementing a point-of-care electronic template to prompt routine anxiety and depression screening in patients consulting for osteoarthritis (the Primary Care Osteoarthritis Trial): A cluster randomised trial in primary care	Mallen CD, Nicholl BI, Lewis M, Bartlam B, Green D, Jowett S, Kigozi J, Belcher J, Clarkson K, Lingard Z, Pope C.	2017	No
Cluster randomized trial to evaluate the effect of a multimodal hand hygiene improvement strategy in primary care	Martín-Madrazo C, Soto-Díaz S, Cañada-Dorado A, Salinero-Fort MA, Medina-Fernández M, Carillo de Santa Pau E, Gómez-Campelo P, Abánades-Herranz JC	2012	No
Implementation of an evidence-based intervention to promote colorectal cancer screening in community organizations: a cluster randomized trial	Maxwell AE, Danao LL, Cayetano RT, Crespi CM, Bastani R	2016	No
Improvement of Guideline Beta-Blocker Prescribing in Heart Failure: A Cluster-Randomized Pragmatic Trial of a Pharmacy Intervention	McCarren M, Furmaga E, Jackevicius CA, Sahay A, Coppler TL, Katzianer J, Griffiths RL, Tonnu-Mihara I, Heidenreich P	2013	No
A behavior change program to increase outings delivered during therapy to stroke survivors by community rehabilitation teams: The Out-and-About trial	McCluskey A, Ada L, Kelly PJ, Middleton S, Goodall S, Grimshaw JM, Logan P, Longworth M, Karageorge A	2016	No
Nudging Guideline-Concordant Antibiotic Prescribing: A Randomized Clinical Trial	Meeker D, Knight TK, Friedberg MW, Linder JA, Goldstein NJ, Fox CR, Rothfeld A, Diaz G, Doctor JN	2014	No
Outcomes of two quality improvement implementation interventions for depression services in adults with substance use problems	Morton I, Hurley B, Castillo EG, Tang L, Gilmore J, Jones F, Watkins K, Chung B, Wells K.	2020	Yes	Community Partners in Care (CPIC)
A multi-faceted strategy to improve the use of national fertility guidelines; a cluster-randomized controlled trial	Mourad SM, Hermens RPMG, Liefers J, Akkermans RP, Zielhuis GA, Adang E, Grol RPTM, Nelen WLDM, Kremer JAM	2011	No
Tailored Motivational Interviewing in Adolescent HIV Clinics: Primary Outcome Analysis of a Stepped Wedge Implementation Trial	Naar S, MacDonell K, Chapman J, Todd L, Wang Y, Sheffler J, Fernandez MI	2022	No
Multi-strategy intervention increases school implementation and maintenance of a mandatory physical activity policy: outcomes of a cluster randomised controlled trial	Nathan N, Hall A, McCarthy N, Sutherland R, Wiggers J, Bauman AE, Rissel C, Naylor P-J, Cradock A, Lane C, Hope K, Elton B, Shoesmith A, Oldmeadow C, Reeves P, Gillham K, Duggan B, Boyer J, Lecathelinais C, Wolfenden L	2021	No
Effectiveness of a multi-strategy intervention in increasing the implementation of vegetable and fruit breaks by Australian primary schools: a non-randomized controlled trial	Nathan N, Wolfenden L, Bell AC, Wyse R, Morgan PJ, Butler M, Sutherland R, Milat AJ, Hector D, Wiggers J	2012	No
Scaling up Action Schools! BC: How Does Voltage Drop at Scale Affect Student Level Outcomes? A Cluster Randomized Controlled Trial	Nettlefold L, Naylor P-J, Macdonald HM, McKay HA	2021	No
The Coordination Toolkit and Coaching Project: Cluster-Randomized Quality Improvement Initiative to Improve Patient Experience of Care Coordination	Noël PH, Barnard JM, Leng M, Penney LS, Bharath PS, Olmos-Ochoa TT, Chawla N, Rose DE, Stockdale SE, Simon A, Lee ML, Finley EP, Rubenstein LV, Ganz DA.	2022	No
Cluster-randomized trial to improve the quality of diabetes management: The study for the efficacy assessment of the standard diabetes manual (SEAS-DM)	Noto H, Tanizawa Y, Aizawa T, Sone H, Yoshioka N, Terauchi Y, Inagaki N, Noda M	2016	No
Colorectal Cancer Screening in Primary Care Translating Research Into Practice	Ornstein S, Nemeth LS, Jenkins RG, Nietert PJ	2010	No
A randomized trial of practice facilitation to improve the delivery of chronic illness care in primary care: initial and sustained effects	Parchman ML, Noel PH, Culler SD, Lanham HJ, Leykum LK, Romero RL, Palmer RF	2013	No
Effectiveness of educational outreach visits compared with usual guideline dissemination to improve family physician prescribing -- an 18-month open cluster-randomized trial	Pinto D, Heleno B, Rodrigues DS, Papoila AL, Santos I, Caetano PA	2018	No
Did a quality improvement collaborative make stroke care better? A cluster randomized trial	Power M, Tyrrell PJ, Rudd AG, Tully MP, Dalton D, Marshall M, Chappell I, Corgié D, Goldmann D, Webb D, Dixon-Woods M, Parry G	2014	No
A randomized matched-pairs study of feasibility, acceptability, and effectiveness of systems consultation: a novel implementation strategy for adopting clinical guidelines for Opioid prescribing in primary care	Quanbeck A, Brown RT, Zgierska AE, Jacobson N, Robinson JM, Johnson RA, Deyo BM, Madden L, Tuan W-J, Alagoz E	2018	No
Cluster randomized controlled trial of TIA electronic decision support in primary care	Ranta A, Dovey S, Weatherall M, O'Dea D, Gommans J, Tilyard M	2015	No
Effect of physician notification regarding non-adherence to colorectal cancer screening on patient participation in fecal immunochemical test cancer screening: A Randomized Clinical Trial	Rat C, Pogu C, Le Donné D, Latour C, Bianco G, Nanin F, Cowppli-Bony A, Gaultier A, Nguyen J-M	2017	No
Implementation of the Evidence Integration Triangle for behavioral and psychological symptoms of dementia (EIT-4-BPSD) in care communities	Resnick B, Van Haitsma K, Kolanowski A, Galik E, Boltz M, Zhu S, Ellis J, Behrens L, Eshraghi K	2021	No
Results of the CHlorhexidine Gluconate Bathing implementation intervention to improve evidence-based nursing practices for prevention of central line associated bloodstream infections Study (CHanGing BathS): a stepped wedge cluster randomized trial	Reynolds SS, Woltz P, Keating E, Neff J, Elliott J, Hatch D, Yang Q, Granger BB	2021	No
A multifaceted implementation strategy versus passive implementation of low back pain guidelines in general practice: a cluster randomised controlled trial	Riis A, Jensen CE, Bro F, Maindal HT, Petersen KD, Bendtsen MD, Jensen MB	2016	No
Hospital-based cluster randomised controlled trial to assess effects of a multi-faceted programme on influenza vaccine coverage among hospital healthcare workers and nosocomial influenza in the Netherlands, 2009 to 2011	Riphagen-Dalhuisen J, Burgerhof JG, Frijstein G, Van Der Geest-Blankert AD, Danhof-Pont MB, De Jager HJ, Bos AA, Smeets EE, De Vries MJ, Gallee PM, Hak E.	2013	No
The Efect of Intensive Implementation Support on Fidelity for Four Evidence-Based Psychosis Treatments: A Cluster Randomized Trial	Ruud T, Drake RE, Benth JŠ, Drivenes K, Hartveit M, Heiervang K, Høifødt T, Haaland V, Joa I, Johannessen JO, Johansen KJ, Stensrud B, Haugom EW, Clausen H, Biringer E, Bond GR	2021	No
Effectiveness of two procedures for deploying a facilitated collaborative modeling implementation strategy -- the PVS-PREDIAPS strategy -- to optimize type 2 diabetes prevention in primary care: the PREDIAPS cluster randomized hybrid type II implementation trial	Sanchez A, Pablo S, Garcia-Alvarez A, Dominguez S, Grandes G, and on behalf of the PREDIAPS Group	2021	No
Effectiveness of knowledge brokering and recommendation dissemination for influencing healthcare resource allocation decisions: A cluster randomised controlled implementation trial	Sarkies MN, Robins LM, Jepson M, Williams CM, Taylor NF, O'Brien L, Martin J, Bardoel A, Morris ME, Carey LM, Holland AE, Long KM, Haines TP	2021	No
Does a quality improvement campaign accelerate take-up of new evidence? A ten-state cluster-randomized controlled trial of the Institute for Health Improvement's Project JOINTS	Schneider EC, Sorbero ME, Hass A, Ridgely MS, Khodyakov D, Setodji CM, Parry G, Huang SS, Yokoe DS, Goldmann D	2017	No
Facilitating Implementation of Research Evidence (FIRE): an international cluster randomised controlled trial to evaluate two models of facilitation informed by the Promoting Action on Research Implementation in Health Services (PARIHS) framework.	Seers K, Rycroft-Malone J, Cox K, Crichton N, Edwards RT, Eldh AC, Estabrooks CA, Harvey G, Hawkes C, Jones C, Kitson A.	2018	No
Improving the implementation of nutrition guidelines in childcare centres improves child dietary intake: findings of a randomised trial of an implementation intervention	Seward K, Wolfenden L, Finch M, Wiggers J, Wyse R, Jones J, Yoong SL	2017	No
Impact of Clinical Decision Support on Radiography for Acute Ankle Injuries: A Randomized Trial	Shahein T, Raja AS, Ip IK, Andruchow J, Silveira P, Smith S, Khorasani R	2017	No
Comparison of community-led distribution of HIV self-tests kits with distribution by paid distributors: a cluster randomised trial in rural Zimbabwean communities	Sibanda EL, Mangenah C, Neuman M, Tumushime M, Watadzaushe C, Mutseta MN, Maringwa G, Dirawo J, Fielding KL, Johnson C, Ncube G, Taegtmeyer M, Hatzold K, Corbett EL, Terris-Prestholt F, Cowan FM	2021	No
The cluster-randomized Quality Initiative in Rectal Cancer trial: evaluating a quality-improvement strategy in surgery	Simunovic M, Coates A, Goldsmith CH, Thabane L, Reeson D, Smith A, McLeod RS, DeNardi F, Whelan TJ, Levine MN.	2010	No
Effectiveness of a tailored implementation programme to improve recognition, diagnosis, and treatment of anxiety and depression in general practice: a cluster randomised controlled trial	Sinnema H, Majo MC, Volker D, Hoogendoorn A, Terluin B, Wensing M, van Balkom A	2015	No
An evidence-based co-occurring disorder intervention in VA homeless programs: outcomes from a hybrid III trial	Smelson DA, Chinman M, Hannah G, Byrne T, McCarthy S	2018	No
Change in Patient Outcomes after Augmenting a Low-level Implementation Strategy in Community Practices that are Slow to Adopt a Collaborative Chronic Care Model: A Cluster Randomized Implementation Trial	Smith SN, Almirall D, Prenovost K, Liebrecht C, Kyle J, Eisenberg D, Bauer MS, Kilbourne AM	2019	Yes	ADEPT Study
Comparative effectiveness of external vs blended facilitation on collaborative care model implementation in slowimplementer community practices	Smith SN, Liebrecht CM, Bauer MS, Kilbourne AM.	2020	Yes	ADEPT Study
Results of a multi-site pragmatic hybrid type 3 cluster randomized trial comparing level of facilitation while implementing an intervention in community-dwelling disabled and older adults in a Medicaid waiver	Spoelstra S, Schueller M, Basso V, Sikorskii A	2022	No
Enhanced performance feedback and patient participation to improve hand hygiene compliance of health-care workers in the setting of established multimodal promotion: a single-centre, cluster randomised controlled trial	Stewardson AJ, Sax H, Gayet-Ageron A, Touveneau S, Longtin Y, Zingg W, Pittet D.	2016	No
Healthy apple program to support child care centers to alter nutrition and physical activity practices and improve child weight: a cluster randomized trial	Stookey JD, Evans J, Chan C, Tao-Lew L, Arana T, Arthur S.	2017	No
Scale-up of the Physical Activity 4 Everyone (PA4E1) intervention in secondary schools: 24-month implementation and cost outcomes from a cluster randomised controlled trial	Sutherland R, Campbell E, McLaughlin M, Nathan N, Wolfenden L, Lubans DR, Morgan PJ, Gilham K, Oldmeadow C, Searles A, Reeves P, Williams M, Evans N, Bailey A, Boyer J, Lecathelinais C, Davies L, McKenzie T, Robertson K, Wiggers J.	2021	No
Scale-up of the Physical Activity 4 Everyone (PA4E1) intervention in secondary schools: 12-month implementation outcomes from a cluster randomized controlled trial	Sutherland R, Campbell E, McLaughlin M, Nathan N, Wolfenden L, Lubans DR, Morgan PJ, Gilham K, Oldmeadow C, Searles A, Reeves P, Williams M, Kajons N, Bailey A, Boyer J, Lecathelinais C, Davies L, McKenzie T, Hollis J, Wiggers J.	2020	No
Comparative Effectiveness of Childhood Obesity Interventions in Pediatric Primary Care: A Cluster-Randomized Clinical Trial	Taveras EM, Marshall R, Kleinman KP, Gillman MW, Hacker K, Horan CM, Smith RL, Price S, Sharifi M, Rifas-Shiman SL, Simon SR	2015	No
Dissemination of Evidence-Based Antipsychotic Prescribing Guidelines to Nursing Homes: A Cluster Randomized Trial	Tjia J, Field T, Mazor K, Lemay CA, Kanaan AO, Donovan JL, Briesacher BA, Peterson D, Pandolfi M, Spenard A, Gurwitz JH	2015	No
The effects of nutritional guideline implementation on nursing home staff performance: a controlled trial	Törmä J, Winblad U, Saletti A, Cederholm T	2018	No
Efectiveness of a multifaceted implementation strategy for improving adherence to the guideline for prevention of mental ill-health among school personnel in Sweden: a cluster randomized trial	Toropova A, Björklund C, Bergström G, Elinder LS, Stigmar K, Wåhlin C, Jensen I, Kwak L	2022	No
Involvement of general practitioners in managing alcohol problems: a randomised controlled trial of a tailored improvement programme	van Beurden I, Anderson P, Akkermans RP, Grol RP, Wensing M, Laurant MG	2012	Yes	Pracitioner Management of Alcohol Problems
Hands4U: the effects of a multifaceted implementation strategy on hand eczema prevalence in a healthcare setting. Results of a randomized controlled trial.	van der Meer EW, Boot CR, van der Gulden JW, Knol DL, Jungbauer FH, Coenraads PJ, Anema JR.	2014	No
Effectiveness of supervised implementation of an oral health care guideline in care homes; a single-blinded cluster randomized controlled trial. Clinical oral investigations	van der Putten GJ, Mulder J, de Baat C, De Visschere LM, Vanobbergen JN, Schols JM	2013	No
Improving antibiotic prescribing quality by an intervention embedded in the primary care practice accreditation: the ARTI4 randomized trial	van der Velden AW, Kuyvenhoven MM, Verheij TJM	2016	No
Fewer adverse events as a result of the SAFE or SORRY? programme in hospitals and nursing homes. Part I: Primary outcome of a cluster randomised trial.	Van Gaal BG, Schoonhoven L, Mintjes JA, Borm GF, Hulscher ME, Defloor T, Habets H, Voss A, Vloet LC, Koopmans RT, van Achterberg T.	2011	Yes	SAFE or SORRY
The SAFE or SORRY? programme. Part II: Effect on preventive care	van Gaal BGI, Schoonhoven L, Mintjes JAJ, Borm GF, Koopmans RTCM, van Achterberg T	2011	Yes	SAFE or SORRY
Effectiveness of professional and patient-oriented strategies in reducing vitamin D and B12 test ordering in primary care: a cluster randomised intervention study	van Vugt S, de Schepper E, van Delft S, Zuithoff N, de Wit N, Bindels P	2021	No
Promoting hand hygiene compliance: PSYGIENE -- a cluster-randomized controlled trial of tailored interventions	von Lengerke T, Lutze B, Krauth C, Lange K, Stahmeyer JT, Chaberny IF	2017	No
The Effectiveness of Two Implementation Strategies for Improving Teachers' Delivery of an Evidenced-based HIV Prevention Program	Wang B, Deveaux L, Cottrell L, Li X, Adderley R, Dorsett B, Firpo-Triplett R, Koci V, Marshall S, Forbes N, Stanton B	2022	No
Cluster randomised trial of a school-community child health promotion and obesity prevention intervention: findings from the evaluation of fun 'n healthy in Moreland!	Waters E. Gibbs L, Tadic M, Ukoumunne OC, Magarey A, Okely AD, de Silva A, Armit C, Green J, O'Connor T, Johnson B, Swinburn B, Carpenter L, Moore G, Littlecott H, Gold L	2018	No
Enhanced fidelity to treatment for bipolar disorder: results from a randomized controlled implementation trial	Waxmonsky J, Kilbourne AM, Goodrich DE, Nord KM, Lai Z, Laird C, Clogston J, Kim HM, Miller C, Bauer MS	2014	Yes	Recovery-Oriented Collaborative Care Study
Community-Partnered Cluster-Randomized Comparative Effectiveness Trial of Community Engagement and Planning or Resources for Services to Address Depression Disparities.	Wells KB, Loretta Jones, Bowen Chung,, Elizabeth L. Dixon LT, Jim Gilmore, Cathy Sherbourne,, Victoria K. Ngo MKO, Susan Stockdale, Esmeralda Ramos,, Thomas R. Belin aJM	2013	Yes	Community Partners in Care (CPIC)
Promoting Adherence to Influenza Vaccination Recommendations in Pediatric Practice	Werk LN, Diaz MC, Cadilla A, Franciosi JP, Hossain MJ	2019	No
Impact of the RxVaccinate program for pharmacy-based pneumococcal immunization: A cluster-randomized controlled trial	Westrick SC, Owen J, Hagel H, Owensby JK, Lertpichitkul T	2016	No
A cluster-randomised quality improvement study to improve two inpatient stroke quality indicators	Williams L, Daggett V, Slaven JE, Yu Z, Sager D, Myers J, Plue L, Woodward-Hagg H, Damush TM	2016	No
Mechanisms of Change in the ARC Organizational Strategy: Increasing Mental Health Clinicians' EBP Adoption Through Improved Organizational Culture and Capacity	Williams NJ, Glisson C, Hemmelgarn A, Green P	2017	No
Improving availability, promotion and purchase of fruit and vegetable and non sugar-sweetened drink products at community sporting clubs: a randomised trial	Wolfenden L, Kingsland M, Rowland BC, Dodds P, Gilham K, Yoong SL, Sidey M, Wiggers J	2015	No
Two-year follow-up of a randomised controlled trial to assess the sustainability of a school intervention to improve the implementation of a school-based nutrition policy	Wolfenden L, Nathan N, Reilly K, Delaney T, Janssen LM, Reynolds R, Sutherland R, Hollis J, Lecathelinais C, Williams CM, Wyse R, Wiggers J, Yoong S	2019	No
CAFÉ: a multicomponent audit and feedback intervention to improve implementation of healthy food policy in primary school canteens: a randomised controlled trial	Yoong SL, Nathan N, Wolfenden L, Wiggers J, Reilly K, Oldmeadow C, Wyse R, Sutherland R, Delaney T, Butler P, Janssen L, Preece S, Williams CM	2016	No
